# Supplementary material for: Bacterial Isolates Derived from Nest Soil Affect the Attraction and Digging Behavior of Workers of the Red Imported Fire Ant, Solenopsis invicta Buren
Source: Insects. 2022 May 7;13(5):444. doi: 10.3390/insects13050444 (PMC9145412; doi:10.3390/insects13050444)
Supplement: Supplementary file 1 [file insects-13-00444-s001.zip]

Archive with 1 entries (1 files):
- insects-1655554-supplementary.pdf
